# Supplementary material for: Clinical Benefits and Utility of Pretherapeutic DPYD and UGT1A1 Testing in Gastrointestinal Cancer: A Secondary Analysis of the PREPARE Randomized Clinical Trial
Source: JAMA Netw Open. 2024 Dec 6;7(12):e2449441. doi: 10.1001/jamanetworkopen.2024.49441 (PMC11624585; doi:10.1001/jamanetworkopen.2024.49441)
Supplement: Supplement 3. — eTable 1. Baseline Demographic and Clinical Characteristics eTable 2. Frequency of DPYD and UGT1A1 Genotypes eTable 3. Demographic and Clinic Characteristics of the Patients With an Actionable Genotype in the Control Arm eTable 4. Demographic and Clinic Characteristics of the Patients With an Actionable Genotype in the Study Arm eTable 5. Mean Dose Density Percentage Values Between Control and Intervention Arms for Fluoropyrimidines and Irinotecan [file jamanetwopen-e2449441-s003.xlsx]

## Sheet: eTables index
	Tables number	Title
	eTable 1	Baseline demographic and clinical characteristics
	eTable 2	Frequency of DPYD and UGT1A1 genotypes
	eTable 3	Demographic and clinic characteristics of the patients with an actionable genotype in the control arm
	eTable 4	Demographic and clinic characteristics of the patients with an actionable genotype in the study arm
	eTable 5	Mean dose density percentage values between control and intervention arm for fluoropyrimidines and irinotecan

## Sheet: eTable 1
	eTable 1. Baseline demographic and clinical characteristics
	ELIGIBLE PATIENTS	CONTROL ARM		INTERVENTION ARM		P-value*
	N=563	No.	%	No.	%
	Number of patients	311	55.2	252	44.8
	Age, years median (IQR)	69.0	(60-75)	67.0	(59-75)	0.33
	Female	139	44.7	107	42.5	0.59
	Ethnicity
	Caucasian	304	97.8	249	98.8	0.34
	Other§	7	2.2	3	1.2
	Primary tumour site
	Colorectal cancer	204	65.9	152	60.3	0.45
	Gastric and gastro-esophageal junction cancer	46	14.8	54	21.4
	Pancreatic cancer	30	9.6	25	9.9
	Anal cancer	15	4.8	9	3.6
	Esophageal cancer	9	2.9	6	2.4
	Bile ducts cancer	7	2.3	6	2.4
	Regimen**
	Fluoropyrimidines	82	26.4	57	22.6	0.03
	Fluoropyrimidines + platinum compounds	156	50.2	149	59.1
	Irinotecan	4	1.3	1	0.4
	Fluoropyrimidines/Irinotecan	46	14.8	20	7.9
	Fluoropyrimidines/Irinotecan + platinum compounds	23	7.4	25	9.9
	Setting§§
	Metastatic	127	40.8	120	47.6	0.42
	Neoadjuvant	74	23.8	74	29.4
	Adjuvant	73	23.5	54	21.4
	Missing	37	11.9	4	1.6
	* Fisher’s exact test or Mann-Whitney test ** Each regimen category may include patients who were also treated with biological drugs, such as cetuximab, trastuzumab, bevacizumab, panitumumab, and aflibercept §Two patients were of African ancestry (1 from the control arm and 1 from the intervention arm), 4 were Hispanic (3 from the control arm and 1 from the intervention arm), 1 patient of unknown…

## Sheet: eTable 2
	eTable 2. Frequency of DPYD and UGT1A1 genotypes
	Gene	Rs ID	SNP	Star allele	WILD TYPE		HETEROZYGOUS		HOMOZYGOUS		MAF calculated	MAF 1000Genomes* (European)	MAF GnomAD* (non-Finnish European)
									VARIANT
					No.	%	No.	%	No.	%
	DPYD	rs3918290	c.1905+1G>A (IVS14+1G>A)	*2A	554	98.4	9	1.6	0	0	0.008	0.005	0.005
	DPYD	rs55886062	c.1679T>G	*13	563	100	0	0	0	0	0.000	0.001	0.001
	DPYD	rs67376798	c.2846A>T		559	99.3	4	0.7	0	0	0.004	0.007	0.006
	DPYD	rs56038477	c.1236G>A (HapB3)		548	97.3	15	2.7	0	0	0.013	0.024	0.021
	UGT1A1	rs3064744	c.-53_-52insTAA(TA)6TAA>A(TA)7TAA	*28	215	38.3	285	50.8	61	10.9	0.363	NA	0.320
	UGT1A1	rs4148323	c.211G>A	*6	559	99.6	2	0.4	0	0	0.002	0.007	0.001
	UGT1A1	rs35350960	c.686C>A	*27	561	100	0	0	0	0	0.000	0.000	0.000
	*MAF 1000Genomes and MAF GnomAD were retrieved from https://www.ensembl.org/index.html4. Abbreviations: MAF, minor allele frequency; NA, not available.

## Sheet: eTable 3
	eTable 3. Demographic and clinic characteristics of the patients with an actionable genotype in the control arm
	CASE	AGE	GENDER	DIAGNOSIS	INDEX DRUG	REGIMEN	SETTING	TREATMENT DURATION	DPYD GENOTYPE	UGT1A1 GENOTYPE	CLINICALLY RELEVANT TOXIC EFFECT	TYPE OF CLINICALLY RELEVANT TOXIC EFFECT	OUTCOME OF CLINICALLY RELEVANT TOXIC EFFECT	HOSPITALIZATION	TOTAL DAYS OF HOSPITALIZATION
	1	65	M	colorectal cancer	capecitabine	CAPE	ADJ	7 cycles	*1/c.1236 GA	*28/*28	NO			NO
	2	50	F	colorectal cancer	irinotecan	FOLFOXIRI + BEVACIZUMAB	METASTATIC	10 cycles	*1/*1	*28/*28	YES	Febrile Neutropenia G4, Costipation G4 (unlikely), peripheral sensory neuropaty G2	ADR resolved after hospitalization; treatment delayed of 64 days due to ADR	YES	24
	3	41	M	colorectal cancer	irinotecan	FOLFIRI	METASTATIC	9 cycles	*1/*1	*28/*6	YES	Fatigue G3, nausea G3	Dose reduction due to ADR	NO
	4	61	F	colorectal cancer	capecitabine	XELOX	ADJ	1 cycle	*2A/ c.1236 GA	*28/*28	YES	Diarrhea G3, pancreatites G2	ADR resolved after hospitalization; treatment stopped due to ADR	YES	15
	5	69	M	colorectal cancer	capecitabine	XELOX	ADJ	2 cycles	*1/*2A	*1/*28	YES	Sepsis G3, paresthesia G1, febrile neutropenia	ADR resolved after hospitalization	YES	8
	6	82	M	colorectal cancer	irinotecan	FOLFIRI	METASTATIC	12 cycles	*1/ c.1236 GA	*1/*1	NO			NO
	7	71	M	colorectal cancer	irinotecan	IRI	METASTATIC	7 cycles	*1/*1	*28/*28	NO			NO
	8	52	F	colorectal cancer	irinotecan	FOLFOXIRI + BEVACIZUMAB	METASTATIC	8 cycles	*1/*1	*28/*28	NO			NO
	9	66	F	colorectal cancer	capecitabine	XELOX	ADJ	8 cycles	*1/*2A	*1/*28	NO			NO
	10	77	F	esophageal cancer	fluorouracil	FOLFOX	METASTATIC	5 cycles	*1/ c.1236 GA	*1/*1	NO			NO
	11	79	F	colorectal cancer	irinotecan	XELIRI	METASTATIC	6 cycles	*1/*1	*28/*28	NO			NO
	12	66	F	colorectal cancer	capecitabine	CAPE	NA	NA	*1/ c.1236 GA	*1/*28	NO			NO
	13	79	F	colorectal cancer	irinotecan	FOLFIRI+CETUXIMAB	NA	NA	*1/ c.1236 GA	*1/*1	NO			NO
	14	36	F	colorectal cancer	irinotecan	FOLFIRI+BEVACIZUMAB	NA	NA	*1/ c.1236 GA	*1/*1	NO			NO
	15	53	F	gastric and gastro-esophageal junction cancer	fluorouracil	FOLFOX	NA	NA	*1/*2A	*28/*28	YES	Febrile neutropenia G4, Nausea G2, vomiting G2, vertigo G2	ADR resolved after hospitalization	YES	6
	16	65	M	colorectal cancer	fluorouracil	FOLFOX	NA	NA	*1/*2A	*1/*28	YES	Vomiting G2, fatigue G2, nausea G2	ADR resolved after hospitalization; treatment delayed of 15 days due to ADR	YES	13
	17	75	M	colorectal cancer	irinotecan	FOLFIRI+BEVACIZUMAB	NA	NA	*1/*1	*28/*28	YES	Diarrhea G3	ADR resolved after hospitalization	YES	6
	18	71	M	colorectal cancer	capecitabine	CAPE	NA	NA	*1/*2A	*1/*28	NO			NO
	19	58	F	colorectal cancer	fluorouracil	FOLFIRI	NA	NA	*1/*2A	*1/*1	NO			NO
	20	77	F	colorectal cancer	irinotecan	FOLFIRI	NA	NA	*1/*1	*28/*28	YES	Hyperglycaemia G3	ADR resolved after hospitalization	YES	3
	21	65	F	colorectal cancer	capecitabine	XELOX	NA	NA	*1/ c.1236 GA	*1/*28	YES	Hypokalemia G3, allergic reaction G3 (unlikely)	ADR resolved after hospitalization; treatment stopped due to ADR; new treatment started with capecitabine	YES	5
	22	78	M	esophageal cancer	irinotecan	FOLFIRI	NA	NA	*1/*1	*28/*28	YES	Syncope G3	ADR resolved the same day	NO
	23	75	M	gastric and gastro-esophageal junction cancer	irinotecan	FOLFIRI	NA	NA	*1/*1	*28/*28	NO			NO
	Abbreviations: NA, not available.

## Sheet: eTable 4
	eTable 4. Demographic and clinic characteristics of the patients with an actionable genotype in the study arm
	CASE	AGE	GENDER	DIAGNOSIS	INDEX DRUG	REGIMEN	SETTING	TREATMENT DURATION	DPYD GENOTYPE	UGT1A1 GENOTYPE	CLINICALLY RELEVANT TOXIC EFFECT	TYPE OF CLINICALLY RELEVANT TOXIC EFFECT	OUTCOME OF CLINICALLY RELEVANT TOXIC EFFECT	HOSPITALIZATION	TOTAL DAYS OF HOSPITALIZATION
	1	61	M	colorectal cancer	irinotecan	FOLFOXIRI + BEVACIZUMAB	METASTATIC	6 cycles	*1/*1	*28/*28	YES	Diarrhea G3	dose reduction and treatment delayed due to ADR	NO
	2	69	M	colorectal cancer	irinotecan	FOLFOXIRI + BEVACIZUMAB	METASTATIC	12 cycles	*1/ c.1236 GA	*1/*28	NO			NO
	3	73	F	colorectal cancer	capecitabine	CAPE + RT	NEOADJ	1 cycle	*1/ c.1236 GA	*1/*28	NO			NO
	4	41	F	colorectal cancer	capecitabine	XELOX	ADJ	7 cycles	*1/ c.2846 AT	*28/*28	NO			NO
	5	54	F	anal cancer	fluorouracil	5-FU + cisplatino + cetuximab	METASTATIC	6 cycles	*1/ c.1236 GA	*1/*1	NO			NO
	6	69	M	colorectal cancer	capecitabine	XELOX	NEOADJ	3 cycles	*1/ c.2846 AT	*1/*28	NO			NO
	7	57	F	colorectal cancer	irinotecan	FOLFOXIRI + BEVACIZUMAB	METASTATIC	9 cycles	*1/*1	*28/*28	NO			NO
	8	68	F	pancreatic cancer	irinotecan	FOLFIRI	METASTATIC	6 cycles	*1/ c.2846 AT	*1/*28	NO			NO
	9	64	F	colorectal cancer	irinotecan	FOLFIRI	METASTATIC	12 cycles	*1/*1	*28/*28	NO			NO
	10	63	F	colorectal cancer	capecitabine	CAPE/MITO + RT	NEOADJ	1 cycle	*1/ c.1236 GA	*1/*1	YES	abdominal pain G3	resolved after hospitalization	access to emergency room	1
	11	81	M	colorectal cancer	capecitabine	XELOX	ADJ	4 cycles	*1/ c.2846 AT	*1/*28	NO			NO
	12	73	M	colorectal cancer	capecitabine	CAPE/MITO + RT	METASTATIC	1 cycle	*1/*2A	*1/*1	NO			NO
	13	80	F	pancreatic cancer	capecitabine	CAPE + RT	NEOADJ	1 cycle	*1/ c.1236 GA	*1/*1	YES	Supraventricular tachycardia G3, neutrophil count decreased G1, platelet count decreased G1	resolved after hospitalization	access to emergency room	1
	14	35	M	bile ducts cancer	irinotecan	FOLFIRI	METASTATIC	8 cycles	*1/*1	*28/*28	NO			NO
	15	63	F	pancreatic cancer	irinotecan	FOLFOXIRI	NA	NA	*1/*2A	*1/*28	NO			NO
	16	73	M	gastric and gastro-esophageal junction cancer	fluorouracil	FOLFOX	NA	NA	*1/ c.1236 GA	*28/*28	NO			NO
	17	59	M	colorectal cancer	fluorouracil	5FU+OXALIPLATINO	NA	NA	*1/ c.1236 GA	*1/*28	NO			NO
	Abbreviations: NA, not available.

## Sheet: eTables 5
	eTable 5. Mean dose density percentage values between control and intervention arms for fluoropyrimidines and irinotecan
			Control Arm		Intervention Arm
	Index drug	Actionable genotype	N	mean% (SD)	N	mean% (SD)
	Fluoropyrimidines	All	8	38 (18)	12	51 (15)
		DPYD*1/c.1236A	4	51 (9)	6	54 (20)
		DPYD*1/*2A	4	26 (15)	2	50 (9)
		DPYD*1/c.2846T	0	/	4	47 (9)
	Irinotecan	All	8	54 (17)	4	53 (4)
		UGT1A1*28/*28	7	50 (15)	4	53 (3)
		UGT1A1*6/*28	1	78	0	/
